# Supplementary material for: Quantitative Analysis of the Vitamin D3 Content in Dietary Supplements Marketed in Hungary Using High-Performance Liquid Chromatography
Source: Pharmaceuticals (Basel). 2026 Mar 17;19(3):493. doi: 10.3390/ph19030493 (PMC13028880; doi:10.3390/ph19030493)
Supplement: Supplementary file 1 [file pharmaceuticals-19-00493-s001.zip]

Archive with 6 entries (6 files):
- S1 File.pdf
- S1 Table.pdf
- S2 Fig LOQ.tif
- S2 File.pdf
- S3 Fig repeatability.tif
- S1 Fig LOD.tif
